# Supplementary material for: Meibomian gland dropout rate as a method to assess meibomian gland morphologic changes during use of preservative-containing or preservative-free topical prostaglandin analogues
Source: PLoS One. 2019 Jun 26;14(6):e0218886. doi: 10.1371/journal.pone.0218886 (PMC6594626; doi:10.1371/journal.pone.0218886)
Supplement: S1 Dataset — (XLSX) [file pone.0218886.s001.xlsx]

## Sheet: Sheet1
				LiPiview		dye staining						lid margin abnormality													DROP OUT RATE
Group	M=1 / F=2	OD=1/OS=2	IOP	ICU	TBUT	cornea	conj	total	MGD stage	MGD type(1=obstrective, 2=hypersecretory)	schirmer	irregular	Vas Engorge	plugging	replacement	total	Meibum quality	Expressibility	digital pressure	NSS ADDE(0,1)	MGD (0,1)	Dry eye type (0,1,2,3)	MGD stage (1-4)	OSDI	TOTAL	DUCT	RATE	Meiboscore grading (0-3)
2	1	2	14	100	15	0	0	0		2	13	0	0	0	0	0	8	1	1	0	0	0		6.25	161454	89542	0.445402	2
2	2	1	16	100	7	0	4	4		1	20	1	0	1	0	2	24	2	3	0	1	2	3	35.42	141297	59447	0.579276	3
2	1	2	18	100	6	3	4	7		2	5	0	0	1	0	1	16	2	2	1	1	3	3	6.25	115620	60503	0.476708	2
2	2	1	15	100	5	1	1	2		2	7	1	0	1	0	2	16	2	2	1	1	3	2	27.08	143748	78843	0.451519	2
2	1	2	12	100	4	0	0	0		2	10	0	0	0	0	0	0	0	0	0	0	0		22.92	148141	84318	0.430826	1
2	2	2	17	100	10	0	0	0	2	1	12	1	1	1	0	3	16	2	1	0	1	2	2	25.6	158456	84048	0.469581	2
2	1	1	17	100	3	1	1	2		2	5	0	0	1	0	1	8	1	1	0	0	0		8.33	217271	96251	0.557	3
2	1	1	14	100	2	1	2	3		1	9	1	1	1	0	3	16	2	3	0	0	0		0	142236	63424	0.554093	3
2	1	2	11	100	4	3	6	9		1	5	1	1	1	0	3	16	2	2	1	1	3	3	25	188897	71398	0.622027	3
2	1	2	11	87	7	3	6	9		1	6	0	0	1	0	1	8	2	2	0	1	2	3	18.75	156425	82283	0.473978	1
2	2	1	16	98	3	3	4	7		1	3	1	1	1	0	3	16	2	2	1	1	3	3	41.67	83142	47380	0.430132	2
2	2	1	12	89	6	2	4	6	2	1	8	0	1	1	0	2	8	1	1	0	1	2	2	25	152424	84838	0.443408	1
2	1	1	15	77	3	2	2	4	3	1	4	1	1	1	0	3	8	2	2	1	1	3	3	22.2	184968	69432	0.624627	3
2	2	1	15	73	2	2	2	4		2	3	0	1	1	0	2	8	0	1	1	1	3	2	29.16	139813	82351	0.410992	1
2	2	2	9	68	4	1	4	5		2	5	1	1	1	0	3	8	1	1	1	1	3	2	31.25	66371	27831	0.580675	2
2	2	1	15	100	3	1	1	1	3		8	1	1	1	1	4	16	2	2	0	0	0		8.33	144657	77605	0.463524	1
2	1	2	8	70	3	2	2	4			7	1	1	0	0	2	0	0	0	0	0	0		8.33	171769	95957	0.44136	2
2	1	1	14	63	4	1	4	5		2	10	1	1	1	0	3	16	2	2	1	1	3	3	31.25	187924	99376	0.47119	2
2	1	2	11	100	4	3	1	4			20	1	0	1	0	2	16	2	2	1	1	3	3	43.75	171232	82596	0.517637	3
2	1	2	10	68	4	1	2	3	2	1	10	1	0	1	0	2	8	2	2	1	1	3	2	47.9	200954	47376	0.764245	3
2	1	1	14	54	3	0	0	0		2	15	0	1	1	0	2	8	0	1	0	0	0		4.17	201490	110077	0.453685	2
2	1	1	19	59	5	3	4	7		2	10	0	0	0	0	0	0	0	0	1	0	1		22.9	143890	79728	0.44591	0
2	2	2	13	69	3	1	1	2		1	20	0	0	1	0	1	16	2	2	0	1	2	3	27.08	115149	60894	0.471172	2
2	2	2	14	69	3	2	4	6		1	5	0	1	1	0	4	8	1	1	0	0	0		11.4	84777	27139	0.679878	3
2	2	1	16	87	0	0	0	0			8	0	1	1	0	2	8	0	3	0	1	2	2	27.08	175202	76921	0.560958	2
2	1	2	16	56	4	3	4	7		1	7	0	0	1	0	1	8	1	1	1	1	3	2	45.83	161460	67710	0.580639	1
2	1	1	14	66	3	1	2	3		1	7	0	1	1	0	2	8	1	1	0	0	0		0	173514	102386	0.409927	1
2	1	1	13	50	6	1	4	5		2	5	0	0	1	0	1	8	1	1	1	1	3	2	37.5	218206	142876	0.345224	1
2	1	1	15	88	6	2	4	6		1	5	1	0	0	0	1	16	3	3	1	1	3	4	29.17	186935	56864	0.695809	3
2	2	1	19	68	4	2	4	6		1	4	0	1	0	0	1	8	0	0	1	1	3	2	22.92	154203	83697	0.457228	2
2	1	1	13	44	10	3	4	7	2	1	5	0	1	1	0	2	8	2	2	0	0	0		10.25	144638	74621	0.484084	2
2	1	1	17	42	10	0	4	4		1	10	0	0	1	0	1	8	1	1	0	0	0		0	209056	112591	0.461431	2
2	2	1	13	100	6	2	3	5		1	5	0	0	1	0	1	8	2	2	1	1	3	3	54.17	162389	61061	0.623983	3
2	2	1	19	63	4	4	6	10		1	5	0	1	0	0	1	8	0	0	1	1	3	2	34.38	148623	97476	0.344139	0
2	2	2	13	58	4	2	2	4	1	1	3	0	1	1	0	2	8	1	1	0	0	0		6.1	195004	83241	0.573132	2
2	2	2	15	100	5	3	4	7		1	20	1	0	1	0	2	24	2	2	1	1	3	3	75	142278	65945	0.536506	2
2	1	2	13	37	3	2	4	6		1	7	1	0	0	0	0	0	0	0	0	0	0		11.37	203119	115084	0.433416	2
2	1	1	13	34	12	0	0	0			20	1	0	0	0	1	16	2	2	0	0	0		4.17	175109	95021	0.457361	2
2	2	1	15	37	3	1	2	3			14	1	1	0	0	2	8	1	6	1	1	3	2	50	192594	95153	0.50594	3
2	2	2	11	35	2	1	1	2			22	0	0	0	0	0	0	0	0	0	0	0		25	168868	97997	0.419683	2
2	1	1	12	33	10	2	4	6			15	1	1	1	0	3	16	2	3	0	0	0		11.36	197054	80399	0.591995	3
2	1	1	13	28	15	0	2	2	1	2	15	0	0	0	0	0	8	0	1	0	0	0		21.8	176763	75301	0.574	2
2	2	1	14	28	5	0	4	4	1	1	4	0	1	1	0	2	8	1	1	1	1	3	2	50	274934	55907	0.796653	3
2	1	2	16	24	5	0	0	0		1	4	0	1	1	0	2	16	2	2	0	1	2	2	25	149102	85028	0.429733	2
1	2	1	15	100	6	0	0	0		1	10	0	1	1	0	2	8	0	1	0	0	0		6.25	165141	102500	0.379318	1
1	1	2	16	100	4	4	4	8			14	1	1	1	1	4	24	3	3	1	1	3	4	18.75	167931	105323	0.37282	1
1	2	1	16	100	5	1	2	3	1	1	12	1	1	1	1	4	8	1	1	0	0	0		8.3	113484	74432	0.344119	1
1	2	2	19	100	3	1	0	0	1	2	5	1	1	1	0	3	17	0	2	0	1	2	2	22.5	115468	74795	0.352245	1
1	2	1	14	100	6	1	0	1			20	0	0	1	0	1	8	1	1	0	1	2	2	77.27	118961	79966	0.327797	0
1	2	1	14	100	5	1	2	3		1	10	0	0	1	0	1	16	2	2	0	0	0		0	177988	111855	0.371559	1
1	2	1	15	97	1	2	2	4		2	7	1	1	1	0	3	9	1	6	1	1	3	3	33.33	149644	96429	0.355611	1
1	1	2	11	80	5	4	8	12			10	0	1	1	0	2	12	2	2	1	1	3	3	31.25	114861	74210	0.353915	1
1	2	1	12	77	4	0	0	0			8	0	0	1	0	1	0	0	0	0	0	0		2.08	179126	127913	0.285905	0
1	1	1	16	100	2	1	1	2		2	11	0	1	0	0	1	8	0	3	0	1	2	2	14.14	114515	78361	0.315714	0
1	1	1	19	73	12	1	2	3	1		15	0	0	0	0	0	16	2	2	0	0	0		8.33	88987	56026	0.370402	0
1	2	1	16	78	3	1	2	3		2	11	1	1	1	0	3	8	0	1	1	1	3	2	68.75	100742	61616	0.388378	1
1	2	1	13	79	3	2	2	4			10	0	1	1	0	2	16	1	6	1	1	3	2	75	139728	78624	0.437307	0
1	1	1	15	58	5	0	0	0	2	1	10	1	1	1	0	3	8	2	2	0	1	2	3	25	134738	87409	0.351267	0
1	1	2	16	66	2	2	1	3		2	15	0	0	1	0	1	8	0	3	1	1	3	2	20.83	184733	121588	0.341818	0
1	2	1	12	66	10	1	4	5	2	1	13	1	1	1	0	3	16	2	1	0	1	2	3	58.3	167665	73746	0.560159	2
1	2	2	5	63	3	1	2	3		1	5	0	0	0	0	0	8	0	0	0	0	0		6.25	146127	92964	0.363814	1
1	1	2	18	61	10	0	0	0	1	1	10	0	1	1	0	2	8	1	2	0	0	0		4.17	163444	121571	0.256192	1
1	1	1	17	63	3	1	0	0	1		10	0	0	0	0	0	3	0	1	0	0	0		14.22	161938	101510	0.373155	0
1	2	2	10	56	6	1	2	3		1	10	0	0	0	0	0	0	0	0	0	0	0		6.25	144972	87489	0.396511	0
1	1	2	15	59	2	0	0	0			8	0	1	0	0	1	8	0	6	0	0	0		10.42	169865	100854	0.40627	1
1	2	2	13	80	4	2	1	3			5	1	0	1	0	2	8	0	0	1	1	3	2	75	98827	63168	0.360822	1
1	2	1	10	56	3	0	4	4	1	1	4	0	0	0	0	0	0	0	2	1	0	1		34.1	143645	90432	0.370448	1
1	2	1	18	100	1	2	3	5		2	8	0	0	0	0	0	8	0	3	1	0	1		53.75	70588	52195	0.260568	1
1	2	2	11	51	4	0	0	0	1	1	12	0	0	0	0	0	0	0	0	0	0	0		4.2	151849	120138	0.208832	1
1	2	2	17	100	5	3	4	7		1	5	0	0	1	0	1	24	2	2	1	1	3	3	54.17	179104	115858	0.353124	1
1	2	1	13	46	2	1	2	3		1	5	0	1	1	0	2	20	0	2	1	1	3	2	28.6	121689	76768	0.369146	0
1	1	1	11	52	5	0	0	0			3	1	1	1	0	3	16	2	2	0	0	0		6.25	163488	108305	0.337535	1
1	1	1	9	42	10	0	0	0	1	2	10	0	1	1	0	2	8	1	1	0	1	2	2	20.8	195577	116176	0.405983	1
1	2	1	12	39	10	0	2	2		1	10	0	1	1	0	2	8	1	1	0	1	2	2	39.58	150428	90672	0.39724	1
1	1	1	17	45	5	0	0	0			15	0	0	0	0	0	0	0	0	0	0	0		10.42	91420	56601	0.380869	1
1	1	2	14	41	3	0	0	0			19	0	0	0	0	0	0	0	0	0	0	0		5	137374	84914	0.381877	0
1	2	2	9	100	2	3	2	5		2	3	0	1	0	0	1	5	0	3	1	1	3	2	31.25	159901	90137	0.436295	2
1	1	1	13	44	5	5	6	11		1	3	1	1	1	0	3	16	2	2	1	1	3	3	33.33	149947	91250	0.391452	1
1	1	2	14	47	5	2	2	4			8	0	0	1	0	1	8	2	1	1	1	3	2	62.5	170865	120646	0.29391	1
1	1	1	14	49	5	1	0	1		2	4	0	1	1	1	3	8	0	3	0	1	2	2	33.33	88832	54972	0.381169	1
1	1	2	13	36	2	2	2	4	3	1	3	0	1	1	0	2	8	2	3	1	1	3	3	33.3	195778	131905	0.326252	1
1	1	1	10	48	3	1	2	3	2	1	7	1	1	1	1	4	16	2	2	1	1	3	3	14.6	135566	80954	0.402844	2
1	2	1	14	51	3	3	4	7		1	5	1	1	1	0	3	8	2	2	1	1	3	3	56.25	132955	92635	0.303261	1
1	1	1	16	42	10	0	2	2	1	1	10	0	1	1	0	2	8	1	2	0	1	2	2	12.5	149368	99339	0.334938	0
1	2	1	16	53	5	1	2	3		1	8	0	0	0	0	0	8	0	1	1	0	1		40.1	175696	117375	0.331943	0
1	2	2	8	73	5	2	4	6		1	5	0	1	0	0	1	8	1	1	1	1	3	2	56.25	173674	110319	0.364793	1
1	2	1	12	33	4	1	0	0			20	0	0	1	0	1	8	0	3	0	1	2	2	47.92	177590	113724	0.359626	0
1	1	1	13	35	5	1	0	1	1	1	3	0	0	1	0	1	8	1	1	0	1	2	2	12.5	137529	106080	0.228672	1
